# Supplementary material for: Within-subject variability in human retinal nerve fiber bundle width
Source: PLoS One. 2019 Oct 16;14(10):e0223350. doi: 10.1371/journal.pone.0223350 (PMC6795422; doi:10.1371/journal.pone.0223350)
Supplement: S1 Table — The worksheet labeled"Fig 6" contains the raw data, which are plotted in Fig 6. The worksheets labeled "Fig 5" and "Fig 7" show summary data plotted in those figures. Worksheet “Fig 5”: Data in each column show RNFB widths for 1 young adult free of eye disease, for left and right values of eccentricity 4, 8, and 10 percent. Worksheet “Fig 6”: Data in columns C-H show the RNFB widths of all 480 locations measured in 10 additional young adults free of eye disease. Column names indicate the region each bundle was located. Worksheet “Fig 7”: Data in columns C and D show the mean and SD data plotted in Fig 7 for superior and inferior locations of each subject. RNFB = retinal nerve fiber bundle SD = standard deviation. (XLSX) [file pone.0223350.s001.xlsx]

## Sheet: READ ME
The worksheet labeled"Figure 6" contains the raw data, which are plotted in Figure 6.
The worksheets labeled "Figure 5" and "Figure 7" show summary data plotted in those figures.
Figure 5:	Data in each column show RNFB widths for 1 young adult free of eye disease, for left and right values of eccentricity 4, 8, and 10 percent.
Figure 6:	Data in columns C-H show the RNFB widths of all 480 locations measured in 10 additionsl young adults free of eye disease. Column names indicate the region each bundle was located.
Figure 7:	Data in columns C and D show the mean and SD data plotted in figure 7 for superior and inferior locations of each subject.
RNFB = retinal nerve fiber bundle
SD = standard deviation

## Sheet: Figure 5
4percEccentricity_InfGroup1Left	4percEccentricity_InfGroup1Right	8percEccentricity_InfGroup2Left	8percEccentricity_InfGroup2Right	10percEccentricity_InfGroup3Left	10percEccentricity_InfGroup3Right
30	28	33	38	17	19
25	38	26	18	23	22
23	32	27	28	12	22
19	24	20	30	17	24
12	32	18	18	23	19
30	21	15	27	20	31
21	29	19	24	24	26
	17	37	32
	17	15	41
	13		30
	15		10

## Sheet: Figure 6
PatientNum	BundleWidth_Superior 1	BundleWidth_Superior 2	BundleWidth_Superior 3	BundleWidth_Inferior 1	BundleWidth_Inferior 2	BundleWidth_Inferior 3
1	19.8616	23.8339	8.93773	9.93081	12.9101	14.8962
1	24.827	15.8893	13.9031	23.8339	9.93081	15.8893
1	21.8478	34.7578	16.8824	17.8755	16.8824	11.917
1	35.7509	13.9031	13.9031	21.8478	8.93773	13.9031
1	18.8685	10.9239	13.9031	13.9031	15.8893	21.8478
1	34.7578	26.8132	14.8962	16.8824	34.7578	20.8547
1	22.8409	19.8616	31.7786	9.93081	32.7717	18.8685
1	22.8409	26.8132	14.8962	17.8755	17.8755	18.8685
2	15.4457	31.921	18.5348	25.7428	21.6239	24.7131
2	18.5348	23.6834	13.3862	29.8616	20.5942	11.3268
2	28.8319	36.0399	14.416	27.8022	16.4754	21.6239
2	26.7725	44.2776	14.416	21.6239	16.4754	14.416
2	38.0993	21.6239	15.4457	22.6536	15.4457	26.7725
2	26.7725	21.6239	15.4457	30.8913	24.7131	16.4754
2	24.7131	16.4754	14.416	23.6834	32.9508	14.416
2	24.7131	31.921	15.4457	21.6239	22.6536	20.5942
3	22.4103	38	12.6667	21.4359	27.2821	27.2821
3	26.3077	13.641	18.5128	23.3846	27.2821	21.4359
3	19.4872	29.2308	45.7949	23.3846	27.2821	22.4103
3	22.4103	22.4103	17.5385	25.3333	27.2821	23.3846
3	18.5128	18.5128	25.3333	17.5385	23.3846	20.4615
3	16.5641	21.4359	25.3333	28.2564	23.3846	23.3846
3	19.4872	15.5897	25.3333	22.4103	26.3077	31.1795
3	17.5385	20.4615	13.641	29.2308	23.3846	19.4872
4	15.746	38	19.6825	30.5079	18.6984	15.746
4	11.8095	13.641	16.7302	14.7619	24.6032	12.7937
4	22.6349	29.2308	20.6667	28.5397	26.5714	18.6984
4	33.4603	22.4103	14.7619	19.6825	18.6984	28.5397
4	21.6508	18.5128	18.6984	19.6825	20.6667	41.3333
4	21.6508	21.4359	19.6825	17.7143	25.5873	29.5238
4	21.6508	15.5897	19.6825	13.7778	25.5873	21.6508
4	42.3175	20.4615	19.6825	19.6825	18.6984	26.5714
5	25.5767	14.7558	10.8209	29.5116	29.5116	32.4628
5	14.7558	10.8209	13.7721	31.479	24.593	10.8209
5	23.6093	13.7721	17.707	31.479	29.5116	14.7558
5	23.6093	14.7558	25.5767	37.3814	31.479	18.6907
5	22.6256	12.7884	14.7558	36.3976	22.6256	17.707
5	23.6093	11.8046	32.4628	28.5279	24.593	42.3
5	13.7721	12.7884	32.4628	20.6581	14.7558	33.4465
5	25.5767	21.6418	32.4628	55.0883	24.593	17.707
6	16.7993	14.823	23.7167	20.7521	18.7757	26.6813
6	30.6341	32.6105	27.6695	21.7403	26.6813	19.7639
6	36.5633	32.6105	25.6931	21.7403	18.7757	23.7167
6	17.7875	38.5397	15.8112	17.7875	25.6931	28.6577
6	21.7403	19.7639	18.7757	14.823	19.7639	30.6341
6	18.7757	27.6695	19.7639	18.7757	15.8112	20.7521
6	27.6695	16.7993	19.7639	15.8112	24.7049	22.7285
6	26.6813	23.7167	19.7639	22.7285	12.8466	20.7521
7	22.7941	11.8926	16.8478	18.8299	10.9015	31.7135
7	17.8388	13.8746	16.8478	21.803	22.7941	18.8299
7	23.7851	26.7582	8.91941	22.7941	19.8209	32.7045
7	29.7314	29.7314	13.8746	33.6956	26.7582	18.8299
7	20.812	13.8746	25.7672	21.803	14.8657	25.7672
7	23.7851	13.8746	32.7045	13.8746	20.812	26.7582
7	22.7941	17.8388	32.7045	26.7582	12.8836	27.7493
7	32.7045	27.7493	32.7045	33.6956	9.91046	25.7672
8	29.5238	10.9015	10.4762	20.9524	10.4762	19.0476
8	26.6667	33.3333	15.2381	23.8095	16.1905	20.9524
8	25.7143	23.8095	9.52381	25.7143	22.8571	20
8	28.5714	17.1429	10.4762	30.4762	20.9524	20.9524
8	23.8095	23.8095	15.2381	24.7619	22.8571	20.9524
8	26.6667	24.7619	20.9524	23.8095	27.619	36.1905
8	14.2857	17.1429	20.9524	31.4286	40.9524	34.2857
8	21.9048	32.381	20.9524	27.619	21.9048	18.0952
9	32.7314	12.8942	13.886	16.8616	16.8616	21.8209
9	24.7965	10.9105	20.8291	15.8698	12.8942	23.8046
9	23.8046	20.8291	22.8128	25.7884	15.8698	18.8453
9	25.7884	30.7477	11.9023	31.7395	13.886	17.8535
9	12.8942	18.8453	12.8942	19.8372	17.8535	14.8779
9	22.8128	15.8698	14.8779	26.7802	11.9023	21.8209
9	27.7721	15.8698	14.8779	17.8535	17.8535	21.8209
9	25.7884	16.8616	14.8779	23.8046	21.8209	22.8128
10	18.6984	15.746	14.7619	18.6984	17.7143	27.5556
10	10.8254	20.6667	28.5397	22.6349	18.6984	17.7143
10	20.6667	23.619	23.619	15.746	16.7302	38.381
10	12.7937	10.8254	25.5873	14.7619	17.7143	31.4921
10	16.7302	20.6667	23.619	12.7937	17.7143	21.6508
10	13.7778	25.5873	20.6667	22.6349	14.7619	20.6667
10	22.6349	27.5556	20.6667	18.6984	14.7619	13.7778
10	32.4762	14.7619	20.6667	24.6032	15.746	26.5714

## Sheet: Figure 7
Sup_ID_Distance	DistanceFromFovea	Mean_Sup	SD_Sup	CoV	Inferior_ID_Distance	DistanceFromFovea	Mean_Inf	SD_Inf
1_S_2828	2.8	25.1994	6.47818	0.257076	1_I_2828	2.7	16.51	5.062
1_S_1794	1.8	21.5995	7.94021	0.367611	1_I_1794	1.8	18.7444	9.80858
1_S_1335	1.3	16.1376	6.70921	0.415751	1_I_1335	1.1	17.1306	3.51107
2_S_2828	2.82	25.4853	6.80255	0.26692	2_I_2828	2.72	25.4853	3.68195
2_S_1794	1.82	28.4458	9.19252	0.32316	2_I_1794	1.82	21.3665	5.73979
2_S_1335	1.32	15.1882	1.53226	0.100885	2_I_1335	1.12	18.7922	5.46953
3_S_2828	2.84	20.3397	3.18668	0.156673	3_I_2828	2.74	23.8718	3.75566
3_S_1794	1.84	22.4103	7.86416	0.350918	3_I_1794	1.84	25.6987	1.94436
3_S_1335	1.34	23.0192	10.5578	0.458651	3_I_1335	1.14	23.6282	3.85369
4_S_2828	2.86	23.8651	9.71035	0.406885	4_I_2828	2.76	20.5437	6.00784
4_S_1794	1.86	18.3294	3.48686	0.190234	4_I_1794	1.86	22.3889	3.51895
4_S_1335	1.36	18.0833	3.48686	0.192822	4_I_1335	1.16	24.3571	9.13778
5_S_2828	2.88	21.6418	4.67359	0.215952	5_I_2828	2.78	33.8154	10.0174
5_S_1794	1.88	14.141	3.32298	0.23499	5_I_1794	1.88	25.2078	5.25656
5_S_1335	1.38	16.7232	4.33603	0.259281	5_I_1335	1.18	23.4863	11.0852
6_S_2828	2.9	24.5814	6.99634	0.284619	6_I_2828	2.8	19.2698	2.94097
6_S_1794	1.9	25.8166	8.45863	0.327643	6_I_1794	1.9	20.3816	4.92508
6_S_1335	1.4	21.7403	4.25859	0.195884	6_I_1335	1.2	24.2108	4.02275
7_S_2828	2.92	24.2806	4.76763	0.196355	7_I_2828	2.82	24.1567	6.92594
7_S_1794	1.92	19.4493	7.37719	0.379304	7_I_1794	1.92	17.3433	6.08621
7_S_1335	1.42	16.2284	4.91079	0.302605	7_I_1335	1.22	26.015	5.12915
8_S_2828	2.94	24.6429	4.84118	0.196454	8_I_2828	2.84	26.0714	3.56121
8_S_1794	1.94	26.3095	7.63497	0.290198	8_I_1794	1.94	22.9762	8.88231
8_S_1335	1.44	11.1905	2.58324	0.230843	8_I_1335	1.24	23.8095	7.14512
9_S_2828	2.96	23.3796	4.88794	0.209069	9_I_2828	2.86	22.3168	5.61081
9_S_1794	1.96	17.8535	6.06809	0.339883	9_I_1794	1.96	16.1177	3.21399
9_S_1335	1.46	16.8616	3.96744	0.235294	9_I_1335	1.26	20.4571	2.99617
10_S_2828	2.98	18.5754	6.90769	0.371873	10_I_2828	2.88	18.5754	6.90769
10_S_1794	1.98	19.9286	5.75645	0.288854	10_I_1794	1.98	19.9286	5.75645
10_S_1335	1.48	20.2976	5.9033	0.290837	10_I_1335	1.28	20.2976	5.9033
